# Supplementary material for: Preparation of organotypic brain slice cultures for the study of Alzheimer’s disease
Source: F1000Res. 2018 Jun 27;7:592. Originally published 2018 May 15. [Version 2] doi: 10.12688/f1000research.14500.2 (PMC5964634; doi:10.12688/f1000research.14500.2)
Supplement: Primary data for molecular changes in the slice culture model in comparison to findings made using tissue from aged 3xTg-AD mice [file f1000research-7-16770-s0000.tgz]

Archive with 1 entries (1 files):
- c4695829-bac5-492b-affc-b7a1dd47f227_Supplementary_dataset.xls
