# Supplementary material for: Preparation of organotypic brain slice cultures for the study of Alzheimer’s disease
Source: F1000Res. 2018 Jun 27;7:592. Originally published 2018 May 15. [Version 2] doi: 10.12688/f1000research.14500.2 (PMC5964634; doi:10.12688/f1000research.14500.2)
Supplement: Primary data for molecular changes in the slice culture model in comparison to findings made using tissue from aged 3xTg-AD mice [file f1000research-7-16770-s0000.tgz › c4695829-bac5-492b-affc-b7a1dd47f227_Supplementary_dataset.xls]

## Sheet: Sheet1
Descriptive	Quantification	Methods	Wild-type mouse (n=3)					3xTg-AD mouse (n=3)					Wild-type BSC (n=9-12)			3xTg-AD BSC (n=9-12)
			1MO	2MO	4MO	9MO	12MO	1MO	2MO	4MO	9MO	12MO	14 DIV	21 DIV	28 DIV	14 DIV	21 DIV	28 DIV
Tau phosphorylation at Ser202	Ser202 tau/total tau	Immunoblotting of total lysates (fold WT)	1.00±0.07	1.00±0.30	1.00±0.04	1.00±0.16	1.00±0.56	0.75±0.12	0.58±0.08	0.65±0.07	0.70±0.05	1.50±0.65	1.00±0.22	1.00±0.16	1.00±0.19	2.34±0.72	3.45±0.78	2.09±0.68
Tau phosphorylation at Ser396/404	Ser394/404 tau/total tau	Immunoblotting of total lysates (fold WT)	1.00±0.23	1.00±0.15	1.00±0.12	1.00±0.09	1.00±0.09	0.70±0.10	1.25±0.15	0.80±0.05	0.76±0.01	1.07±0.27	1.00±0.13	1.00±0.14	1.00±0.21	2.32±0.39	2.73±0.40	2.43±0.37
High molecular weight tau (sarkosyl-insoluble)	Sarkosyl insoluble/total tau	Immunoblotting of sarkosyl-insoluble and total lysates (fold WT)	n/a	n/a	1.00±0.40	n/a	1.00±0.23	n/a	n/a	0.90±0.30	n/a	2.08±0.40	n/a	n/a	n/a	n/a	n/a	n/a
High molecular weight tau (64kDa species)	64kDa tau/total tau	Immunoblotting of total lysates (fold WT)	n/a	n/a	n/a	n/a	n/a	n/a	n/a	n/a	n/a	n/a	1.00±0.21	1.00±0.22	1.00±0.17	3.01±1.01	4.48±1.33	4.60±1.31
Aβ accumulation Aβ-40	Total Aβ-40 levels	ELISA of total lysates (pg/mL)	n/a	n/a	1576.27±248.26	n/a	2159.48±350.12	n/a	n/a	3643.23±654.87	n/a	3824.79±1531.44	80.31±13.37	152.35±28.98	160.85±22.19	123.42±46.07	143.27±22.57	209.63±45.39
Aβ accumulation Aβ-42	Total Aβ-42 levels	ELISA of total lysates (pg/mL)	n/a	n/a	282.56±19.45	n/a	226.42±11.36	n/a	n/a	382.31±49.29	n/a	580.77±150.54	445.87±44.48	329.02±68.48	264.64±22.5	419.84±44.09	420.65±17.96	351.20±23.51
Post-synaptic protein levels (PSD-95)	PSD-95/actin	Immunoblotting of synaptosomal preparation (fold WT)	1.00±0.11	1.00±0.05	1.00±0.48	1.00±0.13	1.00±0.45	0.69±0.04	1.01±0.10	0.28±0.09	1.65±0.04	1.62±0.05	1.00±0.19	1.00±0.18	1.00±13	0.90±0.27	1.25±0.21	0.70±0.06
Pre-synaptic protein levels (synaptophysin)	synaptophysin/actin	Immunoblotting of synaptosomal preparation (fold WT)	1.00±0.07	1.00±0.06	1.00±0.14	1.00±0.07	1.00±0.17	1.12±0.03	1.09±0.02	0.82±0.06	0.95±0.14	0.65±0.01	1.00±0.08	1.00±0.13	1.00±0.08	0.72±0.16	0.85±0.09	0.89±0.10
Synaptic tau levels	Total tau/actin	Immunoblotting of synaptosomal preparation (fold WT)	1.00±0.07	1.00±0.07	1.00±0.12	1.00±0.06	1.00±0.11	1.59±0.13	2.25±0.23	0.89±0.08	1.02±0.12	0.94±0.03	1.00±0.22	1.00±0.10	1.00±0.12	4.26±1.35	2.67±0.92	1.54±0.50
Synaptic APP levels	Total APP/actin	Immunoblotting of synaptosomal preparation (fold WT)	1.00±0.13	1.00±0.08	1.00±0.10	1.00±0.04	1.00±0.05	1.64±0.08	1.62±0.14	1.14±0.15	1.50±0.09	1.10±0.18	1.00±0.17	1.00±0.38	1.00±0.21	0.52±0.13	1.46±0.56	1.06±0.11
Title: Preparation of organotypic brain slice cultures for the study of Alzheimer’s disease
Authors: Cara L. Croft and Wendy Noble
All values shown as mean ± SEM to 2 decimal places, DIV = days in vitro, MO = months old
